# Supplementary material for: Mosquito survival from mark–recapture studies releasing at known age
Source: Parasit Vectors. 2025 Nov 10;18:455. doi: 10.1186/s13071-025-07024-2 (PMC12604168; doi:10.1186/s13071-025-07024-2)
Supplement: Supplementary file 3 — Additional file 3. File containing data and R code. [file 13071_2025_7024_MOESM3_ESM.zip]

Archive with 8 entries (8 files):
- .Rhistory
- data_knownagepaper.rdata
- fitting.R
- main.R
- README.txt
- utility.R
- var.weib_t.r
- variance.R
