# Supplementary material for: Mosquito survival from mark–recapture studies releasing at known age
Source: Parasit Vectors. 2025 Nov 10;18:455. doi: 10.1186/s13071-025-07024-2 (PMC12604168; doi:10.1186/s13071-025-07024-2)
Supplement: Supplementary file 3 — Additional file 3. File containing data and R code. [file 13071_2025_7024_MOESM3_ESM.zip › fitting.R]

CJS <- function(X, phi, p) {
  
  v_aij <- array(dim=dim(X$fullM) + c(0,0,1))

  aa <- X$age 
  
  for (k in 1:dim(v_aij)[1]) {
    for (i in 1:dim(v_aij)[2]) {
      for (j in (i + 1):(dim(v_aij)[3])) {
        no_det <- (1 - p) ^ (j - i - 1) 
        v_aij[k, i, j] <- prod(phi[aa[k]:(aa[k] + j - i - 1)]) * no_det * p 
      }
    }
  }
  
  v_aij <- array(data=v_aij[,,-1], dim=dim(v_aij)-c(0,0,1)) 

  chi_ai <- 1 - apply(v_aij, c(1,2), sum, na.rm=T)


  return(list(v_aij = v_aij, chi_ai=chi_ai))

}

#################################


logLik <- function(X, 
                   t.p ,
                   t.alpha , 
                   t.eta  
) {

  p <- expit(t.p)
  phi <- phi.weib(x = 0:999 , alpha = exp(t.alpha), eta = exp(t.eta))

  VV <- CJS(X = X, phi = phi, p = p) 

  v_aij <- VV$v_aij 
  chi_ai <- VV$chi_ai 
  
  loglikhood <- vector("numeric", length = dim(v_aij)[1])

  fullM <- X$fullM
  fullR <- X$fullR
  
  if (length(X$age)==1) {
    notcaught <- fullR - apply(fullM, c(1, 2), sum, na.rm = T)
  } else {
    notcaught <- apply(fullR, 1, sum) - apply(fullM, c(1, 2), sum, na.rm = T)  
  }

  for (a in 1:dim(v_aij)[1]) {
    ll <- vector(mode="numeric")
    
    for (ii in 1:dim(v_aij)[2]) {
      v_ij <- v_aij[a,ii,] 
      m <- fullM[a,ii,] 
      Rai <- fullR[a,ii] 
     
      if (all(is.na(m))==F) { 
        
        indx <- which(!is.na(m)) 
        
        res <- dmultinom(x = c(m[indx], Rai - sum(m[indx])),
                             prob = c(v_ij[indx], 1 - sum(v_ij[indx])),
                             log = T)
        
        ll[ii] <- res
      } 
    }
    
    if (all(is.infinite(ll))) {
      loglikhood[a] <- -Inf
    } else {
      loglikhood[a] <- sum(ll[is.finite(ll)])
    }
    
  }
  
  QQ <- -sum(loglikhood, na.rm=T)

  return(QQ)
  
}

#################################

fit <-  function(X,
                 p = .01,
                 alpha = 1.5,
                 eta = 5, 
                 maxit = 5000
                 
) {
  
  t.p <- logit(p)
  t.alpha <- log(alpha)
  t.eta <- log(eta)

  objfun <- function(theta) {
    LL <- logLik(X, 
                 t.p = theta["t.p"], t.alpha = theta["t.alpha"], t.eta = theta["t.eta"]
    ) 
    return(LL)
  }
  
  theta <- c(t.p, t.alpha, t.eta) 
  names(theta) <- c("t.p", "t.alpha", "t.eta") 
  
  parnames(objfun) <- names(theta)
  
  mle_res <- mle2(minuslogl = objfun,
                      method = "Nelder-Mead",
                      start = theta,
                      data = X,
                      vecpar = T,
                      control=list(maxit=maxit)
  )
  
  return(mle_res)
  
}
