# Supplementary material for: Mosquito survival from mark–recapture studies releasing at known age
Source: Parasit Vectors. 2025 Nov 10;18:455. doi: 10.1186/s13071-025-07024-2 (PMC12604168; doi:10.1186/s13071-025-07024-2)
Supplement: Supplementary file 3 — Additional file 3. File containing data and R code. [file 13071_2025_7024_MOESM3_ESM.zip › main.R]

# reminder : set working directory 

library(metafor) 
library(bbmle) 
library(mvtnorm) 
library(cubature) 
library(tidyr)
library(dplyr)

source("utility.r")
source("var.weib_t.r")
source("variance.r")
source("fitting.r")
load("data_knownagepaper.rdata")

estimates <- data.frame(alpha.est=NA, eta.est=NA, E.life=NA, var.E.life=NA, compute_sig=NA,  dataset=NA, genus=NA)

for (ii in 1:length(output)) {

  fitted <- fit(output[[ii]])

  var_info <- variance(fitted) 
  
  if (var_info$compute_sig==0) {
    estimates[ii,]$alpha.est <- exp(coef(fitted)["t.alpha"])
    estimates[ii,]$eta.est <- exp(coef(fitted)["t.eta"])
    estimates[ii,]$E.life <- with(estimates[ii,],mean.weib(alpha.est, eta.est)) 
    estimates[ii,]$var.E.life <- var_info$var.E.life
    estimates[ii,]$dataset <- names(output[ii])
    estimates[ii,]$genus <- output[[ii]]$genus
  } 
  estimates[ii,]$compute_sig <- var_info$compute_sig
}

estimates <- filter(estimates, compute_sig==0)

############################

# overall meta-analysis:
MA <- rma.uni(data=estimates, 
              yi=log(E.life),
              vi=(1/E.life)^2*var.E.life,
              slab=dataset)

windows()
forest(MA, cex=.5, top=0, showweights=T, 
       alim=c(0,20), 
       xlim=c(-10,40), 
       olim=c(0,999),
       transf=exp)

# moderated by genus:
MA_genus <- rma.uni(data=estimates, 
                    yi=log(E.life),
                    vi=(1/E.life)^2*var.E.life,
                    mods = ~ factor(genus) - 1,
                    slab=dataset)
