# Supplementary material for: Mosquito survival from mark–recapture studies releasing at known age
Source: Parasit Vectors. 2025 Nov 10;18:455. doi: 10.1186/s13071-025-07024-2 (PMC12604168; doi:10.1186/s13071-025-07024-2)
Supplement: Supplementary file 3 — Additional file 3. File containing data and R code. [file 13071_2025_7024_MOESM3_ESM.zip › README.txt]

The master file is 'main.r'. 

The data are loaded from data_knownagepaper.rdata, which contains a list of lists named 'output'. Each list element contains MR data: the generalised m array, generalised R array, ages and genus of the released mosquitoes.

Run this file to obtain the following:

A dataframe 'estimates' which contains the main estimated quantities.

Objects MA and MA_genus of class rma.uni from the metafor package.

A forest plot (fig. 4 in the submission) which contains the pooled result for expected lifetime reported in the paper (as well as individual study estimates).
