# Supplementary material for: Mosquito survival from mark–recapture studies releasing at known age
Source: Parasit Vectors. 2025 Nov 10;18:455. doi: 10.1186/s13071-025-07024-2 (PMC12604168; doi:10.1186/s13071-025-07024-2)
Supplement: Supplementary file 3 — Additional file 3. File containing data and R code. [file 13071_2025_7024_MOESM3_ESM.zip › utility.R]

expit <- function(x) ifelse(x>100, 1, exp(x)/(1+exp(x)))

#############################

logit <- function(x) log(x/(1-x))

#############################

mean.weib <- function(shape,scale, flr=0) {
  
  shape[shape<flr] <- flr
  
  return(scale*gamma(1+1/shape))
}

#############################

phi.weib <- function(x, alpha, eta) {
  
  p1 <- 1 - pweibull(q = x + 1, shape = alpha, scale = eta)
  p2 <- 1 - pweibull(q=x, shape=alpha, scale=eta)
  
  phi <- p1/p2
  phi[p2==0] <- 0
  
  return(phi)
}
