# Supplementary material for: Mosquito survival from mark–recapture studies releasing at known age
Source: Parasit Vectors. 2025 Nov 10;18:455. doi: 10.1186/s13071-025-07024-2 (PMC12604168; doi:10.1186/s13071-025-07024-2)
Supplement: Supplementary file 3 — Additional file 3. File containing data and R code. [file 13071_2025_7024_MOESM3_ESM.zip › var.weib_t.r]

var.weib_t <- function(mu_t=NULL,
                         cvm_t=NULL,
                         p=1e-15, 
                         flr=0.1,
                         method="hcubature",
                         maxEval=10^6,
                         absTol=1e-60,
                         relTol=1e-5) {

  lowlim = c(qnorm(p, mean=mu_t[1], sd=sqrt(cvm_t[1,1])), qnorm(p, mean=mu_t[2], sd=sqrt(cvm_t[2,2])))
  uplim = c(qnorm(1-p, mean=mu_t[1], sd=sqrt(cvm_t[1,1])), qnorm(1-p, mean=mu_t[2], sd=sqrt(cvm_t[2,2])))

  foo <- function(u) {
    dmvnorm(x=c(u[1],u[2]), 
                     sigma=cvm_t, 
                     mean=c(mu_t[1], mu_t[2]))
  }
  

  ingr0 <- function(u) {
    foo(u)
  }  
  
  I0 <- cubintegrate(method=method, ingr0, 
                     lower=lowlim, upper=uplim, maxEval=maxEval, absTol=absTol, relTol=relTol) 
  K <- I0$integral 
  
  if (is.na(K)) { 
      varX <- NA
  } else {
    ingrd2 <- function(u) {
      (mean.weib(exp(u[1]),exp(u[2]), flr=flr)-mean.weib(exp(mu_t[1]),exp(mu_t[2]), flr=flr))^2*   
        foo(u)
    }
    
    I2 <- cubintegrate(method=method,
                       ingrd2,
                       lower=lowlim, upper=uplim, maxEval=maxEval, absTol=absTol, relTol=relTol) 
    varX <- I2$integral
    
  }

  return(varX)
}
