# Supplementary material for: Mosquito survival from mark–recapture studies releasing at known age
Source: Parasit Vectors. 2025 Nov 10;18:455. doi: 10.1186/s13071-025-07024-2 (PMC12604168; doi:10.1186/s13071-025-07024-2)
Supplement: Supplementary file 3 — Additional file 3. File containing data and R code. [file 13071_2025_7024_MOESM3_ESM.zip › variance.R]

variance <- function(x) {
  
  if (any(is.na(vcov(x))) | any(diag(vcov(x))<=0)) {
    return(list(var.E.life=NA, compute_sig=1))
    
  } else {
    
    mu_t <- c(coef(x)["t.alpha"], coef(x)["t.eta"])
    
    sigma_t <- matrix(c(vcov(x)["t.alpha","t.alpha"],
                        0,0,
                        vcov(x)["t.eta","t.eta"]), 
                      byrow=T, ncol=2)
    
    var.E.life <- var.weib_t(mu_t=mu_t,cvm_t=sigma_t) 
    
    return(list(var.E.life=var.E.life, 
                compute_sig=0))
    
  }
}
